# Supplementary material for: Spatial aspects of oncogenic signalling determine the response to combination therapy in slice explants from Kras‐driven lung tumours
Source: J Pathol. 2018 Apr 2;245(1):101–13. doi: 10.1002/path.5059 (PMC5947161; doi:10.1002/path.5059)
Supplement: Supplementary file 15 — Table S3. Human NSCLC TMA analyses [file PATH-245-101-s015.xlsx]

## Sheet: Human NSCLC TMA analyses
ASC-TMA						AC-TMA						SCC-TMA
Spot ID	pAKT	pERK	LKB1	p53		Spot ID	pAKT	pERK	LKB1	p53		Spot ID	pAKT	pERK	LKB1	p53		NSCLC subtype	# of tumors analyzed	pAKT pos (%)	pERK pos (%)	LKB1 neg (%)	p53 pos (%)		pAKT pos of LKB1 neg (%)	pERK pos of LKB1 neg (%)
ASC1-A	-	-	-	++		AC1	-	++	-	+		SCC1	+	++	++	+		ASC	13	5 (38)	9 (69)	8 (61)	13 (100)		2 of 8 (25)	5 of 8 (62)
ASC1-B	-	-	-	++		AC2	-	+	-	+		SCC2	++	-	+	-		AC	25	1 (4)	20 (80)	14 (56)	24 (96)		0 of 14 (0)	10 of 14 (71)
ASC2-A	-	++	-	+		AC3-A	-	+	++	++		SCC3	-	++	+	-		SCC	28	8 (28)	13 (46)	9 (32)	22 (78)		4 of 9 (44)	3 of 9 (33)
ASC2-B	-	+	-	+		AC3-B	-	+	++	++		SCC4	-	-	++	++									Total: 6 of 31 (19)	Total: 18 of 31 (58)
ASC3	-	-	++	++		AC4	-	+	-	++		SCC5	+	+	++	-
ASC4-A	++	+	-	+		AC5	-	+	+	++		SCC6	-	++	+	++
ASC4-B	+	-	-	+		AC6	-	+	+	+		SCC7	++	++	++	+
ASC5	-	++	-	++		AC7	-	-	+	+		SCC8	-	+	++	++
ASC6	+	+	++	++		AC8	-	+	-	-		SCC9	-	-	-	++
ASC7	-	-	-	+		AC9	-	+	-	++		SCC10	-	+	++	++
ASC8-A	+	+	++	++		AC10	-	+	++	+		SCC11	NA	NA	++	++
ASC8-B	++	+	+	++		AC11	-	-	-	++		SCC12	+	+	-	-
ASC8-C	+	++	+	++		AC12	-	+	-	+		SCC13	-	-	-	++
ASC9	-	++	++	+		AC13	-	+	-	++		SCC14	-	+	+	++
ASC10-A	-	++	++	++		AC14	+	-	+	++		SCC15	+	++	-	+
ASC10-B	+	++	++	++		AC15	-	+	-	++		SCC16	+	+	-	++
ASC11	-	-	-	+		AC16	-	+	++	+		SCC17	-	+	++	++
ASC12	-	++	-	++		AC17	-	-	-	++		SCC18	++	-	-	++
ASC13	+	++	-	+		AC18-A	-	-	-	+		SCC19	-	-	+	++
						AC18-B	-	++	-	++		SCC20	-	-	-	-
						AC19	-	++	+	++		SCC21	-	-	+	+
						AC20-A	-	-	-	+		SCC22-A	-	+	+	++
						AC20-B	-	-	-	+		SCC22-B	-	+	+	++
						AC21	-	+	-	+		SCC23	-	-	++	-
						AC22	-	+	+	+		SCC24	-	-	+	+
						AC23	-	+	+	++		SCC25	-	-	-	++		replicate / triplicate cores of the same sample
						AC24	-	+	-	++		SCC26	-	-	-	+
						AC25	-	+	+	++		SCC27	-	-	+	+		(++): Strong and uniform expression
												SCC28-A	-	-	++	++		(+): Weak or mosaic expression
												SCC28-B	-	-	+	++		(-): Absence of expression
