# Supplementary material for: Spatial aspects of oncogenic signalling determine the response to combination therapy in slice explants from Kras‐driven lung tumours
Source: J Pathol. 2018 Apr 2;245(1):101–13. doi: 10.1002/path.5059 (PMC5947161; doi:10.1002/path.5059)
Supplement: Supplementary file 16 — Table S4. Raw data related to Figure 4 and Figure 5 [file PATH-245-101-s016.xlsx]

## Sheet: Sheet1
Tumor group	Sample	Drug(s)	Viability (%) in DMSO treated	Viability (%) in drug treated	Relative decrease in viability (%) in drug treated	p4EBP1 expression (%) at 0h	pERK1/2 expression (%) at 0h	pSRC(Y416) expression (%) at 0h	pAKT(S473) expression (%) at 0h	Figure panel(s)	n.a = not availabe
KL SCC of ASC	tumor 1	dact	98	98	0	23	n.a	n.a	4	4B
KL SCC of ASC	tumor 2	dact	96	95	1.04167	55	n.a	n.a	20	4B
KL SCC of ASC	tumor 3	dact	98.8	97	1.82186	8	n.a	n.a	5	4B
KL SCC of ASC	tumor 4	dact	97.5	94	3.58974	40	n.a	n.a	7	4B
KL SCC of ASC	tumor 5	dact	100	94	6	75	n.a	n.a	35	4B
KL SCC of ASC	tumor 1	sel	96	99	-3.125	n.a	68	n.a	n.a	4B
KL SCC of ASC	tumor 2	sel	98	98	0	n.a	80	n.a	n.a	4B
KL SCC of ASC	tumor 3	sel	99	98	1.0101	n.a	53	n.a	n.a	4B
KL SCC of ASC	tumor 4	sel	99	96	3.0303	n.a	5	n.a	n.a	4B
KL SCC of ASC	tumor 1	sar	98	99	-1.02041	n.a	n.a	14	n.a	4B
KL SCC of ASC	tumor 2	sar	99	98	1.0101	n.a	n.a	23	n.a	4B
KL SCC of ASC	tumor 3	sar	97	97	0	n.a	n.a	25	n.a	4B
KL SCC of ASC	tumor 4	sar	95	90	5.26316	n.a	n.a	3	n.a	4B
KL AC	tumor 1	dact	96	96.3	-0.3125	16	n.a	n.a	0	4B
KL AC	tumor 2	dact	97.9	99.4	-1.53218	24	n.a	n.a	0	4B
KL AC	tumor 3	dact	95	97	-2.10526	9	n.a	n.a	0	4B
KL AC	tumor 4	dact	95	96	-1.05263	35	n.a	n.a	0	4B
KL AC	tumor 5	dact	94.5	93.3	1.26984	20	n.a	n.a	0	4B
KL AC	tumor 1	sel	95	95	0	n.a	15	n.a	n.a	4B
KL AC	tumor 2	sel	99	98	1.0101	n.a	84	n.a	n.a	4B
KL AC	tumor 3	sel	98	96	2.04082	n.a	62	n.a	n.a	4B
KL AC	tumor 4	sel	97	94	3.09278	n.a	36	n.a	n.a	4B
KL AC	tumor 5	sel	96	92	4.16667	n.a	60	n.a	n.a	4B
KL AC	tumor 1	sar	82	81	1.21951	n.a	n.a	33	n.a	4B
KL AC	tumor 2	sar	94.8	98	-3.37553	n.a	n.a	14	n.a	4B
KL AC	tumor 3	sar	95	98	-3.15789	n.a	n.a	30	n.a	4B
KP AC	tumor 1	dact	83	85	-2.40964	3	n.a	n.a	0	4B
KP AC	tumor 2	dact	95	94	1.05263	0	n.a	n.a	0	4B
KP AC	tumor 3	dact	98.5	93.4	5.17766	40	n.a	n.a	0	4B
KP AC	tumor 4	dact	99.1	93.6	5.54995	61	n.a	n.a	0	4B
KP AC	tumor 1	sel	97.3	98.2	-0.924974	n.a	0	n.a	n.a	4B
KP AC	tumor 2	sel	83	83	0	n.a	14	n.a	n.a	4B
KP AC	tumor 3	sel	96.5	93.6	3.00518	n.a	5	n.a	n.a	4B
KP AC	tumor 4	sel	91	86.2	5.27473	n.a	23	n.a	n.a	4B
KP AC	tumor 1	sar	97	97	0	n.a	n.a	70	n.a	4B
KP AC	tumor 2	sar	99	99	0	n.a	n.a	11	n.a	4B
KP AC	tumor 3	sar	99	99.1	-0.10101	n.a	n.a	9	n.a	4B
KP AC	tumor 4	sar	99	97.5	1.51515	n.a	n.a	50	n.a	4B
KL SCC of ASC	tumor 1	dact + sar	96	98	-2.08333	30	n.a	21	4	4C
KL SCC of ASC	tumor 2	dact + sar	99	97	2.0202	33	n.a	15	19	4C
KL SCC of ASC	tumor 3	dact + sar	99	91	8.08081	70	n.a	23	32	4C
KL SCC of ASC	tumor 1	sel + sar	96	96	0	n.a	0	6	n.a	4C
KL SCC of ASC	tumor 2	sel + sar	99	98	1.0101	n.a	43	23	n.a	4C
KL SCC of ASC	tumor 3	sel + sar	98	94	4.08163	n.a	32	15	n.a	4C
KL AC	tumor 1	dact + sar	81	84	-3.7037	20	n.a.	10	0	4C
KL AC	tumor 2	dact + sar	95	94	1.05263	27	n.a.	32	0	4C
KL AC	tumor 3	dact + sar	90	86	4.44444	11	n.a.	0	0	4C
KL AC	tumor 1	dact + sar	82	76.7	6.46341	91	n.a.	11	n.a.	4C
KL AC	tumor 2	sel + sar	86	88	-2.32558	n.a.	32	14	n.a.	4C
KL AC	tumor 3	sel + sar	95	93	2.10526	n.a.	85	32	n.a.	4C
KL AC	tumor 4	sel + sar	85	82	3.52941	n.a.	42	4	n.a.	4C
KL SCC of ASC	tumor 1	dact + sel	95	97	-2.10526	12	16	n.a.	4	4C_4D_5A_5B_6A
KL SCC of ASC	tumor 2	dact + sel	95.6	94.8	1.04167	8	24	n.a	5	4C_4D_5A_5B_6A
KL SCC of ASC	tumor 3	dact + sel	97	91.5	5.6701	39	27	n.a	5	4C_4D_5A_5B_6A
KL SCC of ASC	tumor 4	dact + sel	98	89	9.18367	11	27	n.a	3	4C_4D_5A_5B_6A
KL SCC of ASC	tumor 5	dact + sel	99	88	11.1111	50	25	n.a	23	4C_4D_5A_5B_6A
KL SCC of ASC	tumor 6	dact + sel	98.6	85.5	13.286	33	63	n.a	40	4C_4D_5A_5B_6A
KL SCC of ASC	tumor 7	dact + sel	97.5	85	12.8205	73	24	n.a	9	4C_4D_5A_5B_6A
KL SCC of ASC	tumor 8	dact + sel	99	85.2	14.1414	79	45	n.a	43	4C_4D_5A_5B_6A
KL SCC of ASC	tumor 9	dact + sel	96	80.7	15.9375	59	22	n.a.	41	4C_4D_5A_5B_6A
KL AC	tumor 1	dact + sel	88	90	-2.27273	7	32	n.a.	0	4C_4D_5A_5B_6A
KL AC	tumor 2	dact + sel	97	93	4.12371	3	58	n.a.	0	4C_4D_5A_5B_6A
KL AC	tumor 3	dact + sel	98.3	90	8.44354	3	52	n.a.	0	4C_4D_5A_5B_6A
KL AC	tumor 4	dact + sel	95	87.2	8.21053	10	23	n.a.	0	4C_4D_5A_5B_6A
KL AC	tumor 5	dact + sel	98	87	11.2245	18	25	n.a.	0	4C_4D_5A_5B_6A
KL AC	tumor 6	dact + sel	85	75.3	11.4118	23	38	n.a.	0	4C_4D_5A_5B_6A
KL AC	tumor 7	dact + sel	96	85	11.4583	20	49	n.a.	0	4C_4D_5A_5B_6A
KL AC	tumor 8	dact + sel	95.2	68	28.5714	38	85	n.a.	0	4C_4D_5A_5B_6A
KL AC	tumor 9	dact + sel	98	65	33.6735	34	66	n.a.	0	4C_4D_5A_5B_6A
KP AC	tumor 1	dact + sel	83.4	86	-3.11751	15	1	n.a.	0	4C_4D_5A_5B_6A
KP AC	tumor 2	dact + sel	95	96.5	-1.6	1	6	n.a.	0	4C
KP AC	tumor 3	dact + sel	90	81.8	9.11111	75	13	n.a.	0	4C_4D_5A_5B_6A
KP AC	tumor 4	dact + sel	97.4	92	5.54415	22	18	n.a.	0	4C_4D_5A_5B_6A
KP AC	tumor 5	dact + sel	99.2	86	13.3065	80	13	n.a.	0	4C_4D_5A_5B_6A
KP AC	tumor 6	dact + sel	95.2	68	28.5714	77	46	n.a.	0	4C_4D_5A_5B_6A
KL SCC of ASC	tumor 1	dact + sel	95	97	-2.10526	12	16	n.a.	4	EV4C
KL SCC of ASC	tumor 2	dact + sel	95.6	94.8	0.83682	8	24	n.a.	5	EV4C
KL SCC of ASC	tumor 3	dact + sel	97	91.5	5.6701	39	27	n.a.	5	EV4C
KL SCC of ASC	tumor 4	dact + sel	98	89	9.18367	11	27	n.a.	3	EV4C
KL SCC of ASC	tumor 5	dact + sel	97.5	85	12.8205	73	24	n.a.	9	EV4C
KL SCC of ASC	tumor 6	dact + sel	99	85.2	13.9394	79	45	n.a.	43	EV4C
KL SCC of ASC	tumor 7	dact + sel	96	80.7	15.9375	59	23	n.a.	41	EV4C
KL AC of ASC	tumor 1	dact + sel	94.7	95.3	-0.63358	15	13	n.a.	2	EV4C
KL AC of ASC	tumor 2	dact + sel	95.3	94.8	0.524659	15	69	n.a.	0	EV4C
KL AC of ASC	tumor 3	dact + sel	90	93.5	-3.88889	6	55	n.a.	0	EV4C
KL AC of ASC	tumor 4	dact + sel	96	88.1	8.22917	8	33	n.a.	0	EV4C
KL AC of ASC	tumor 5	dact + sel	98	87	11.2245	31	84	n.a.	4	EV4C
KL AC of ASC	tumor 6	dact + sel	98	72.6	25.9184	49	78	n.a.	25	EV4C
KL AC of ASC	tumor 7	dact + sel	94	40.1	57.3404	61	60	n.a.	0	EV4C
KL SCC of ASC	tumor 1	dact + sel	95	97	-2.10526	n.a.	n.a.	n.a.	n.a.	EV4B
KL SCC of ASC	tumor 2	dact + sel	95.5785	94.7512	0.865634	n.a.	n.a.	n.a.	n.a.	EV4B
KL SCC of ASC	tumor 3	dact + sel	98.6	85.5	13.286	n.a.	n.a.	n.a.	n.a.	EV4B
KL SCC of ASC	tumor 4	dact + sel	99.4	83.4	16.0966	n.a.	n.a.	n.a.	n.a.	EV4B
KL SCC of ASC	tumor 5	dact + sel	97.5	84.9	12.9231	n.a.	n.a.	n.a.	n.a.	EV4B
KL SCC of ASC	tumor 6	dact + sel	98.54	85	13.7406	n.a.	n.a.	n.a.	n.a.	EV4B
KL SCC of ASC	tumor 7	dact + sel	98.5	88	10.6599	n.a.	n.a.	n.a.	n.a.	EV4B
KL SCC of ASC	tumor 1	dact + sel + sar	94.8096	96.3298	-1.60342	n.a.	n.a.	n.a.	n.a.	EV4B
KL SCC of ASC	tumor 2	dact + sel + sar	95.5785	96.9865	-1.47317	n.a.	n.a.	n.a.	n.a.	EV4B
KL SCC of ASC	tumor 3	dact + sel + sar	98.6	82.7	16.1258	n.a.	n.a.	n.a.	n.a.	EV4B
KL SCC of ASC	tumor 4	dact + sel + sar	97.921	87.6148	10.525	n.a.	n.a.	n.a.	n.a.	EV4B
KL SCC of ASC	tumor 5	dact + sel + sar	97.4769	86.0519	11.7207	n.a.	n.a.	n.a.	n.a.	EV4B
KL SCC of ASC	tumor 6	dact + sel + sar	98.54	77.4	21.4532	n.a.	n.a.	n.a.	n.a.	EV4B
KL SCC of ASC	tumor 7	dact + sel + sar	98.265	84.2039	14.3094	n.a.	n.a.	n.a.	n.a.	EV4B
KL AC	tumor 1	dact + sel	85	75.3	11.4118	n.a.	n.a.	n.a.	n.a.	EV4B
KL AC	tumor 2	dact + sel	97.5	86.6877	11.0896	n.a.	n.a.	n.a.	n.a.	EV4B
KL AC	tumor 3	dact + sel	97.5	75.7918	22.2648	n.a.	n.a.	n.a.	n.a.	EV4B
KL AC	tumor 4	dact + sel	95.2	68	28.5714	n.a.	n.a.	n.a.	n.a.	EV4B
KL AC	tumor 1	dact + sel	96.5	85.7964	11.0918	n.a.	n.a.	n.a.	n.a.	EV4B
KL AC	tumor 2	dact + sel + sar	99	88.5	10.6061	n.a.	n.a.	n.a.	n.a.	EV4B
KL AC	tumor 3	dact + sel + sar	97.2	78.2668	19.4786	n.a.	n.a.	n.a.	n.a.	EV4B
KL AC	tumor 4	dact + sel + sar	95.2	49	48.5294	n.a.	n.a.	n.a.	n.a.	EV4B
KP AC	tumor 1	dact + sel	99.2	85.9	13.4073	n.a.	n.a.	n.a.	n.a.	EV4B
KP AC	tumor 2	dact + sel	88.5	81.4	8.0226	n.a.	n.a.	n.a.	n.a.	EV4B
KP AC	tumor 3	dact + sel	95.4	68.3	28.4067	n.a.	n.a.	n.a.	n.a.	EV4B
KP AC	tumor 1	dact + sel + sar	99.2	91.7	7.56048	n.a.	n.a.	n.a.	n.a.	EV4B
KP AC	tumor 2	dact + sel + sar	89	80.1	10	n.a.	n.a.	n.a.	n.a.	EV4B
KP AC	tumor 3	dact + sel + sar	96	87.9	8.4375	n.a.	n.a.	n.a.	n.a.	EV4B
